# Supplementary material for: Exploring the Role of Different Cell-Death-Related Genes in Sepsis Diagnosis Using a Machine Learning Algorithm
Source: Int J Mol Sci. 2023 Sep 29;24(19):14720. doi: 10.3390/ijms241914720 (PMC10572834; doi:10.3390/ijms241914720)
Supplement: Supplementary file 1 [file ijms-24-14720-s001.zip]

Archive with 1 entries (1 files):
- ijms-2561747-supplementary.pdf
